# Supplementary material for: Regional metabolomic profiling reveals lipid metabolic signatures associated with oil content in flue-cured tobacco
Source: Front Plant Sci. 2026 Mar 16;17:1734410. doi: 10.3389/fpls.2026.1734410 (PMC13033684; doi:10.3389/fpls.2026.1734410)
Supplement: Supplementary file 2 [file Table1.xlsx]

## Sheet: WN
Metabolite Name	Correlation Coefficient (r)	p-value	Significance	KEGG ID	HMDB ID	Super Class	Sub Class2	Class	Final Class	Pathway	Super Pathway	Sub Pathway
Kaempferol-3-O-robinoside-7-O-rhamnoside (Robinin)	0.9871	0.0002	**	C10178		Flavonoids	Flavonols	Flavonoids	Flavonoids
Quercetagetin-7-O-glucoside	-0.98	0.0006	**		HMDB0030624	Phenylpropanoids and polyketides	Hydrolyzable tannins	Tannins	Tannins
Kaempferol-7-O-beta-D-glucopyranoside	-0.9772	0.0008	**
Gentiopicrin	-0.9718	0.0012	**	C09782		Terpenoids	Secoiridoids	Monoterpenoids (C10)	Terpenoids	map01066 Biosynthesis of alkaloids derived from terpenoid and polyketide; map01110 Biosynthesis of secondary metabolites	Chemical structure transformation maps	Biosynthesis of alkaloids derived from terpenoid and polyketide
Boldine	0.9575	0.0027	**	C09365		Alkaloids	Isoquinoline alkaloids	Alkaloids derived from tyrosine	Alkaloids
Schizandrin A	0.9446	0.0045	**	C16951
4-Hydroxybenzoic acid	-0.9428	0.0048	**	C00156	HMDB0000500	Benzenoids	Benzoic acids and derivatives	Benzene and substituted derivatives	Benzene and derivatives	map00130 Ubiquinone and other terpenoid-quinone biosynthesis; map00362 Benzoate degradation; map00363 Bisphenol degradation; map00623 Toluene degradation; map00627 Aminobenzoate degradation; map00790 Folate biosynthesis; map01061 Biosynthesis of phenylpropanoids; map01100 Metabolic pathways; map01110 Biosynthesis of secondary metabolites; map01120 Microbial metabolism in diverse environments; map…	Metabolism of cofactors and vitamins	Ubiquinone and other terpenoid-quinone biosynthesis
7-Hydroxycoumarin	-0.943	0.0048	**	C09315	HMDB0029865	Phenylpropanoids	Coumarins	Coumarins	Coumarins	map00940 Phenylpropanoid biosynthesis; map01061 Biosynthesis of phenylpropanoids; map01110 Biosynthesis of secondary metabolites	Biosynthesis of other secondary metabolites	Phenylpropanoid biosynthesis
3-Chloro-L-Tyrosine	0.9382	0.0056	**		HMDB0001885	Organic acids and derivatives	Amino acids, peptides, and analogues	Carboxylic acids and derivatives	Amino acids, peptides, and analogues
Agarotetrol	0.9365	0.0059	**
Farnesyl Acetate	0.9289	0.0074	**
Astringin	-0.9274	0.0077	**	C10245		Skimate / acetate-malonate pathway derived compounds	Stilbenes	Stilbenoids	Polyketides[PK]
Stachyose	-0.9264	0.0079	**
Bilobalide	-0.9248	0.0083	**	C07605	HMDB0036735	Terpenoids	Ginkgolides	Diterpenoids (C20)	Terpenoids
N-Benzoyl-(2R,3S)-3-phenylisoserine	0.915	0.0105	*
Bavachalcone	-0.9118	0.0113	*
Theophylline	-0.8906	0.0173	*	C07130	HMDB0001889	Alkaloids	Purine alkaloids	Others	Alkaloids	map00232 Caffeine metabolism; map01060 Biosynthesis of plant secondary metabolites; map01065 Biosynthesis of alkaloids derived from histidine and purine; map01100 Metabolic pathways; map01110 Biosynthesis of secondary metabolites; map01120 Microbial metabolism in diverse environments	Biosynthesis of other secondary metabolites	Caffeine metabolism
Secoxyloganin	-0.8715	0.0237	*
Apigenin-7-O-beta-D-glucoside	0.8664	0.0256	*	C04608	HMDB0037340	Flavonoids	Flavones	Flavonoids	Flavonoids	map00944 Flavone and flavonol biosynthesis	Biosynthesis of other secondary metabolites	Flavone and flavonol biosynthesis
L-Theanine	0.8578	0.0289	*	C01047	HMDB0034365	Organic acids and derivatives	Amino acids, peptides, and analogues	Carboxylic acids and derivatives	Amino acids, peptides, and analogues
Raffinose	-0.8508	0.0317	*	C00492	HMDB0003213	Organic oxygen compounds	Carbohydrates and carbohydrate conjugates	Organooxygen compounds	Carbohydrates	map00052 Galactose metabolism; map01100 Metabolic pathways; map02010 ABC transporters	Carbohydrate metabolism	Galactose metabolism
5,7-Dihydroxychromone	-0.8443	0.0345	*	C09001	HMDB0032950	Organoheterocyclic compounds	1-benzopyrans	Benzopyrans	Organoheterocyclic compounds
Lithospermic acid	-0.8438	0.0347	*	C08745
Atractylodin	0.8413	0.0358	*	C16918
Myricetin	0.8226	0.0444	*	C10107	HMDB0002755	Flavonoids	Flavonols	Flavonoids	Flavonoids	map00941 Flavonoid biosynthesis; map00944 Flavone and flavonol biosynthesis; map01110 Biosynthesis of secondary metabolites	Biosynthesis of other secondary metabolites	Flavonoid biosynthesis
Guanosine	-0.8148	0.0483	*	C00387	HMDB0000133	Nucleic acids	Ribonucleosides	Nucleosides [Fig]	Nucleic acids	map00230 Purine metabolism; map01100 Metabolic pathways; map02010 ABC transporters	Nucleotide metabolism	Purine metabolism
Atropine sulfate monohydrate	0.8123	0.0495	*
p-Coumaric acid	-0.8079	0.0518			HMDB0002035	Phenylpropanoids and polyketides	Hydroxycinnamic acids and derivatives	Cinnamic acids and derivatives	Polyketides[PK]	map00130 Ubiquinone and other terpenoid-quinone biosynthesis; map00350 Tyrosine metabolism; map00940 Phenylpropanoid biosynthesis; map00950 Isoquinoline alkaloid biosynthesis; map00998 Biosynthesis of various secondary metabolites - part 2; map01061 Biosynthesis of phenylpropanoids; map01100 Metabolic pathways; map01110 Biosynthesis of secondary metabolites; map01220 Degradation of aromatic compo…	Metabolism of cofactors and vitamins	Ubiquinone and other terpenoid-quinone biosynthesis
Norcimifugin	0.797	0.0576			HMDB0030120	Organoheterocyclic compounds	1-benzopyrans	Benzopyrans	Organoheterocyclic compounds
Orcinol glucoside	-0.7961	0.0581
3,5-Dicaffeoylquinic acid	0.7828	0.0656			HMDB0030706	Organic oxygen compounds	Alcohols and polyols	Organooxygen compounds	Alcohols
Abscisic acid	0.7792	0.0677
Nystose	-0.7513	0.0851			HMDB0039176	Organic oxygen compounds	Carbohydrates and carbohydrate conjugates	Organooxygen compounds	Carbohydrates
Aurantio-obtusin beta-D-glucoside	-0.7471	0.0878		C10303		Polyketides	Anthraquinone type	Anthraquinones	Quinone
Nicotinamide	-0.727	0.1016		C00153	HMDB0001406	Vitamins and Cofactors	Water-soluble vitamins [Fig]	Vitamins	Vitamins	map00760 Nicotinate and nicotinamide metabolism; map01100 Metabolic pathways; map04212 Longevity regulating pathway - worm; map04977 Vitamin digestion and absorption	Metabolism of cofactors and vitamins	Nicotinate and nicotinamide metabolism
Isochlorogenic acid B	0.7247	0.1033		C10468	HMDB0030705	Phenylpropanoids	Caffeate derivatives	Monolignols	Phenylpropanoids
Sodium danshensu	-0.7072	0.1161
Oxipurinol	-0.701	0.1208		C07599	HMDB0000786	PR Prenol Lipids	PR0107 C40 isoprenoids (tetraterpenes)	PR01 Isoprenoids	Prenol lipids[PR]
Toddalolactone	0.6921	0.1276
Isocorynoxeine	0.6736	0.1424
Dihydropalmatine	0.6637	0.1506
Dehydroglaucine	0.6607	0.1532
Pneumocandin B0	-0.6358	0.1748

## Sheet: TR
Metabolite Name	Correlation Coefficient (r)	p-value	Significance	KEGG ID	HMDB ID	Super Class	Sub Class2	Class	Final Class	Pathway	Super Pathway	Sub Pathway
Lycobetaine	0.9618	0.0022	**
Pedalitin	-0.9558	0.0029	**	C10119	HMDB0030804	Flavonoids	Flavones	Flavonoids	Flavonoids
Ononin	0.9507	0.0036	**	C10509	HMDB0033987	Flavonoids	Isoflavones	Isoflavonoids	Flavonoids	map00943 Isoflavonoid biosynthesis	Biosynthesis of other secondary metabolites	Isoflavonoid biosynthesis
Steviol-19-O-glucoside	0.9219	0.0089	**
Sibiricaxanthone B	0.8991	0.0148	*
Uncarine E	-0.8912	0.0171	*	C17597
Mitraphylline	-0.8885	0.018	*	C09227
Methylnissolin-3-O-glucoside	-0.8861	0.0187	*
Decursinol	0.8838	0.0195	*	C09259
L-Menthyl lactate	-0.8764	0.022	*		HMDB0037212	Lipids and lipid-like molecules	Monoterpenoids	Prenol lipids	Terpenoids
Vitexin	-0.8701	0.0242	*	C01460		Flavonoids	Flavones	Flavonoids	Flavonoids	map00941 Flavonoid biosynthesis; map00944 Flavone and flavonol biosynthesis	Biosynthesis of other secondary metabolites	Flavonoid biosynthesis
Tiliroside	0.8647	0.0262	*
Dihydrotanshinone I	0.8525	0.031	*
Naringenin 7-O-glucoside (Prunin)	0.8507	0.0318	*	C09099		Flavonoids	Flavanones	Flavonoids	Flavonoids	map00941 Flavonoid biosynthesis	Biosynthesis of other secondary metabolites	Flavonoid biosynthesis
Atractylenolide I	-0.8463	0.0336	*
Cinchonine	-0.8458	0.0339	*	C06528		Alkaloids	Quinoline alkaloids	Alkaloids derived from tryptophan and anthranilic acid	Alkaloids	map01063 Biosynthesis of alkaloids derived from shikimate pathway	Chemical structure transformation maps	Biosynthesis of alkaloids derived from shikimate pathway
D-Mannosamine	-0.8443	0.0345	*
Isovitexin	-0.821	0.0452	*	C01714		Flavonoids	Flavones	Flavonoids	Flavonoids	map00944 Flavone and flavonol biosynthesis	Biosynthesis of other secondary metabolites	Flavone and flavonol biosynthesis
Ginsenoside Rg2	0.8148	0.0483	*		HMDB0035395	Lipids and lipid-like molecules	Triterpenoids	Prenol lipids	Terpenoids
Sec-O-Glucosylhamaudol	0.8022	0.0548
Alisol C 23-acetate	0.7979	0.0572
Irbesartan	-0.7943	0.0591		C07469	HMDB0015163	Benzenoids	Biphenyls and derivatives	Benzene and substituted derivatives	Benzene and derivatives
Licochalcone C	-0.7939	0.0594
4-Methyl-n-octanoic Acid	-0.7858	0.0639			HMDB0031557	Lipids and lipid-like molecules	Fatty acids and conjugates	Fatty Acyls	Fatty acyls[FA]
Epicatechin	0.7785	0.0682		C09727	HMDB0001871	Flavonoids	Flavan 3-ols	Flavonoids	Flavonoids	map00941 Flavonoid biosynthesis; map01061 Biosynthesis of phenylpropanoids; map01100 Metabolic pathways; map01110 Biosynthesis of secondary metabolites	Biosynthesis of other secondary metabolites	Flavonoid biosynthesis
Naringin dihydrochalcone	0.7778	0.0686
Nodakenin	0.7743	0.0707		C09279		Phenylpropanoids	Furanocoumarins	Coumarins	Coumarins
Quinic acid	-0.7653	0.0761		C00296	HMDB0003072	Organic oxygen compounds	Alcohols and polyols	Organooxygen compounds	Alcohols	map00400 Phenylalanine, tyrosine and tryptophan biosynthesis; map01100 Metabolic pathways	Amino acid metabolism	Phenylalanine, tyrosine and tryptophan biosynthesis
Genistin	-0.7604	0.0793		C09126	HMDB0033988	Flavonoids	Isoflavones	Isoflavonoids	Flavonoids	map00943 Isoflavonoid biosynthesis	Biosynthesis of other secondary metabolites	Isoflavonoid biosynthesis
Parthenolide	0.7459	0.0887		C07609		Terpenoids	Germacrenes	Sesquiterpenoids (C15)	Terpenoids
Coixol	-0.709	0.1147			HMDB0036582	Organoheterocyclic compounds	Benzoxazolones	Benzoxazoles	Organoheterocyclic compounds
L(-)-Carnitine	-0.6948	0.1255		C00318	HMDB0000062	Organic nitrogen compounds	Quaternary ammonium salts	Organonitrogen compounds	Organic nitrogen compounds	map04714 Thermogenesis; map04976 Bile secretion
Cimifugin	0.6711	0.1445		C09000		Polyketides	Chromones	Pyrones	Polyketides[PK]
Benzoylpaeoniflorin	-0.6371	0.1737
