# Supplementary material for: Regional metabolomic profiling reveals lipid metabolic signatures associated with oil content in flue-cured tobacco
Source: Front Plant Sci. 2026 Mar 16;17:1734410. doi: 10.3389/fpls.2026.1734410 (PMC13033684; doi:10.3389/fpls.2026.1734410)
Supplement: Supplementary file 3 [file Table2.xlsx]

## Sheet: TRH-vs-TRL up
Name	KEGG ID	HMDB ID	Super Class	Sub Class2	Class	Final Class	TRL1 expression	TRL2 expression	TRL3 expression	TRH1 expression	TRH2 expression	TRH3 expression	WNL1 expression	WNL2 expression	WNL3 expression	WNH1 expression	WNH2 expression	WNH3 expression
Naringenin 7-O-glucoside (Prunin)	C09099		Flavonoids	Flavanones	Flavonoids	Flavonoids	6.60239e+06	1.1504e+07	7.37788e+06	2.24764e+07	2.73785e+07	2.56323e+07	1.11102e+07	2.23992e+07	7.79939e+06	3.70303e+07	3.69197e+07	1.23155e+07
Epicatechin	C09727	HMDB0001871	Flavonoids	Flavan 3-ols	Flavonoids	Flavonoids	8.13964e+06	1.3152e+07	7.83314e+06	1.7559e+07	2.30053e+07	2.21437e+07	4.96578e+06	1.27651e+07	6.02928e+06	1.70134e+07	2.09073e+07	5.98564e+06
Ononin	C10509	HMDB0033987	Flavonoids	Isoflavones	Isoflavonoids	Flavonoids	3.12539e+06	3.0087e+06	2.758e+06	4.27813e+06	4.94624e+06	4.13349e+06	6.30382e+06	7.60671e+06	3.71171e+06	7.03198e+06	6.38292e+06	6.47198e+06
Ginsenoside Rg2		HMDB0035395	Lipids and lipid-like molecules	Triterpenoids	Prenol lipids	Terpenoids	318568	277750	296161	484071	632038	654133	323801	938791	130153	680402	1.09278e+06	357243
Marmesin	C09276	HMDB0030786	Phenylpropanoids	Furanocoumarins	Coumarins	Coumarins	1.53451e+07	1.82964e+07	1.85261e+07	3.33152e+07	2.97063e+07	2.36008e+07	1.20908e+07	1.9357e+07	9.12835e+06	5.55572e+07	5.30347e+07	2.41831e+07
Nodakenin	C09279		Phenylpropanoids	Furanocoumarins	Coumarins	Coumarins	5.76594e+08	7.41103e+08	5.92587e+08	9.57647e+08	9.74879e+08	9.96091e+08	4.79887e+08	6.78479e+08	4.52223e+08	9.11353e+08	9.34002e+08	5.07445e+08
Cimifugin	C09000		Polyketides	Chromones	Pyrones	Polyketides[PK]	1.80321e+07	2.4214e+07	1.64419e+07	3.09439e+07	4.25772e+07	4.90183e+07	1.87053e+07	4.16914e+07	1.76816e+07	4.16058e+07	5.42894e+07	1.88736e+07
Parthenolide	C07609		Terpenoids	Germacrenes	Sesquiterpenoids (C15)	Terpenoids	488724	513065	577034	667472	706362	768373	382396	316282	289087	528879	427694	337284
Decursinol	C09259						1.74913e+07	2.18012e+07	2.23456e+07	3.56529e+07	3.31424e+07	2.56671e+07	1.56844e+07	2.11986e+07	1.2596e+07	5.92199e+07	5.6333e+07	2.45953e+07
Naringin dihydrochalcone							233822	482818	324470	966398	741436	571122	295925	747212	238673	1.64436e+06	1.35927e+06	411833
Tiliroside							1.34691e+08	1.50467e+08	1.42208e+08	1.62892e+08	1.98335e+08	1.73623e+08	2.7009e+08	1.67143e+08	1.65246e+08	2.04092e+08	2.17793e+08	1.93623e+08
Sibiricaxanthone B							475952	881888	640556	1.46089e+06	2.64867e+06	1.66919e+06	272085	710804	301875	1.34765e+06	1.52657e+06	618363
Alisol C 23-acetate							433852	510518	507432	674843	609559	552344	156812	295986	386466	679445	561260	641292
Arteannuin							355894	413980	462842	541750	542767	637452	202301	244109	181236	414652	366154	331920
Steviol-19-O-glucoside							312805	291577	291498	541903	610896	556073	110091	174529	57070.3	78943.2	159094	146935
Lycobetaine							2.65453e+06	2.18492e+06	2.38652e+06	3.10681e+06	3.27565e+06	2.77027e+06	502884	735426	681755	1.36022e+06	1.16762e+06	717954
Sec-O-Glucosylhamaudol							1.85723e+07	3.00525e+07	2.20036e+07	5.59261e+07	4.53066e+07	3.47313e+07	4.02328e+07	6.1648e+07	2.44966e+07	1.0421e+08	1.00684e+08	3.66865e+07
Dihydrotanshinone I							3.23107e+06	2.63156e+06	3.10771e+06	4.05468e+06	6.03686e+06	5.43007e+06	3.60189e+06	4.14417e+06	1.52176e+06	2.62513e+06	2.85209e+06	2.32242e+06

## Sheet: TRH-vs-TRL down
Name	KEGG ID	HMDB ID	Super Class	Sub Class2	Class	Final Class	TRL1 expression	TRL2 expression	TRL3 expression	TRH1 expression	TRH2 expression	TRH3 expression	WNL1 expression	WNL2 expression	WNL3 expression	WNH1 expression	WNH2 expression	WNH3 expression
Cinchonine	C06528		Alkaloids	Quinoline alkaloids	Alkaloids derived from tryptophan and anthranilic acid	Alkaloids	2.3126e+06	2.54283e+06	2.70904e+06	1.42085e+06	1.76685e+06	1.97485e+06	2.05727e+06	1.82061e+06	2.46726e+06	1.43298e+06	1.55173e+06	1.48663e+06
Irbesartan	C07469	HMDB0015163	Benzenoids	Biphenyls and derivatives	Benzene and substituted derivatives	Benzene and derivatives	1.88293e+06	2.8831e+06	857882	422814	255799	276642	22560	11249.4	30838.2	12550.8	12233.4	20652.1
Vitexin	C01460		Flavonoids	Flavones	Flavonoids	Flavonoids	2.90967e+06	3.08593e+06	3.22708e+06	1.0778e+06	1.31858e+06	1.32434e+06	1.10402e+06	1.45458e+06	960820	802215	842877	752499
Isovitexin	C01714		Flavonoids	Flavones	Flavonoids	Flavonoids	2.85156e+06	3.38125e+06	3.29537e+06	1.30546e+06	2.05537e+06	2.02659e+06	1.26333e+06	1.63899e+06	1.60921e+06	802905	710464	1.24517e+06
Genistin	C09126	HMDB0033988	Flavonoids	Isoflavones	Isoflavonoids	Flavonoids	3.95352e+06	4.77209e+06	4.10984e+06	1.78818e+06	2.92571e+06	2.22634e+06	1.74307e+06	1.71418e+06	1.69423e+06	1.6059e+06	1.96464e+06	1.95703e+06
Pedalitin	C10119	HMDB0030804	Flavonoids	Flavones	Flavonoids	Flavonoids	573229	686460	492318	306114	274287	431167	582901	683416	2.81186e+06	1.23015e+06	484834	1.92029e+06
4-Methyl-n-octanoic Acid		HMDB0031557	Lipids and lipid-like molecules	Fatty acids and conjugates	Fatty Acyls	Fatty acyls[FA]	107119	108464	129762	93751.8	74062.7	83215.8	73608.6	42752.7	130659	38909.1	49557.7	62070.2
L-Menthyl lactate		HMDB0037212	Lipids and lipid-like molecules	Monoterpenoids	Prenol lipids	Terpenoids	128840	158183	162310	104656	61979.3	82399.3	338813	241888	490683	309166	259481	380366
L(-)-Carnitine	C00318	HMDB0000062	Organic nitrogen compounds	Quaternary ammonium salts	Organonitrogen compounds	Organic nitrogen compounds	1.98666e+06	1.74901e+06	2.9795e+06	581110	1.00507e+06	939231	921152	1.72613e+06	905613	601894	984231	773616
Quinic acid	C00296	HMDB0003072	Organic oxygen compounds	Alcohols and polyols	Organooxygen compounds	Alcohols	1.58107e+08	1.31532e+08	1.77392e+08	9.32598e+07	8.55672e+07	8.7191e+07	1.31307e+08	1.02242e+08	9.69264e+07	7.85649e+07	7.3166e+07	1.04774e+08
Coixol		HMDB0036582	Organoheterocyclic compounds	Benzoxazolones	Benzoxazoles	Organoheterocyclic compounds	1.60258e+06	1.53007e+06	1.89723e+06	1.29915e+06	1.22253e+06	1.20105e+06	1.45016e+06	1.28126e+06	1.04809e+06	942997	608537	1.4705e+06
Isoferulic acid	C10470		Phenylpropanoids and polyketides	Hydroxycinnamic acids and derivatives	Cinnamic acids and derivatives	Polyketides[PK]	6.83342e+06	5.55707e+06	8.01719e+06	3.7194e+06	3.1171e+06	4.58928e+06	4.59788e+06	4.28053e+06	5.44128e+06	3.528e+06	2.71935e+06	3.76297e+06
Mitraphylline	C09227						1.03752e+06	1.04915e+06	1.32877e+06	615428	473996	761851	737654	854598	943904	751276	178943	1.21079e+06
Uncarine E	C17597						1.44185e+06	1.19586e+06	1.17121e+06	638261	351044	556873	627533	611163	1.07455e+06	811766	740037	1.39299e+06
Licochalcone C							1.09953e+07	1.44788e+07	4.4091e+06	2.76048e+06	1.09113e+06	1.25264e+06	129898	72146.6	215460	93595.5	706614	9.51985e+06
Benzoylpaeoniflorin							178970	151381	318751	94163.2	69147.8	75839.7	47437.5	66451.2	53290.1	35616.3	56127.3	71233.8
D-Mannosamine							4.04043e+06	3.22016e+06	3.90499e+06	1.8066e+06	1.75768e+06	2.10106e+06	718776	2.34114e+06	1.86915e+06	1.38235e+06	965024	1.17982e+06
Atractylenolide I							303741	314093	402192	202006	172628	233316	1.00112e+06	654010	1.25869e+06	820161	794630	1.0142e+06
p-Hydroxy-cinnamic acid							8.16065e+06	5.52722e+06	8.06293e+06	4.95212e+06	4.6504e+06	3.97467e+06	5.82637e+06	5.88316e+06	4.96796e+06	3.77725e+06	3.22081e+06	3.4071e+06
Methylnissolin-3-O-glucoside							5.55697e+06	6.86299e+06	6.0586e+06	4.69561e+06	4.00896e+06	4.28624e+06	2.93849e+06	5.01721e+06	5.53842e+06	3.54652e+06	3.18638e+06	3.99413e+06

## Sheet: WNH-vs-WNL up
Name	KEGG ID	HMDB ID	Super Class	Sub Class2	Class	Final Class	TRL1 expression	TRL2 expression	TRL3 expression	TRH1 expression	TRH2 expression	TRH3 expression	WNL1 expression	WNL2 expression	WNL3 expression	WNH1 expression	WNH2 expression	WNH3 expression
Boldine	C09365		Alkaloids	Isoquinoline alkaloids	Alkaloids derived from tyrosine	Alkaloids	365521	305737	187804	340524	291116	525042	146522	113964	63224	297808	288747	223166
Apigenin-7-O-beta-D-glucoside	C04608	HMDB0037340	Flavonoids	Flavones	Flavonoids	Flavonoids	465995	698862	1.18101e+06	3.54178e+06	2.12734e+06	735524	128199	936985	242616	3.76085e+06	6.77873e+06	1.49469e+06
Myricetin	C10107	HMDB0002755	Flavonoids	Flavonols	Flavonoids	Flavonoids	1.37706e+06	1.97447e+06	2.79606e+06	7.15592e+06	6.28601e+06	2.17708e+06	311253	1.17996e+06	574057	5.25906e+06	1.3449e+07	2.15186e+06
Kaempferol-3-O-robinoside-7-O-rhamnoside (Robinin)	C10178		Flavonoids	Flavonols	Flavonoids	Flavonoids	769564	537442	343734	644249	657447	461827	346335	258567	233919	551301	642198	532661
L-Theanine	C01047	HMDB0034365	Organic acids and derivatives	Amino acids, peptides, and analogues	Carboxylic acids and derivatives	Amino acids, peptides, and analogues	1.94694e+06	2.73558e+06	2.61286e+06	2.08459e+06	2.06404e+06	2.95715e+06	1.8244e+06	1.51311e+06	1.23075e+06	2.27732e+06	2.48303e+06	3.05261e+06
3-Chloro-L-Tyrosine		HMDB0001885	Organic acids and derivatives	Amino acids, peptides, and analogues	Carboxylic acids and derivatives	Amino acids, peptides, and analogues	104590	130258	488753	461385	574060	189839	80280.9	84649	126646	562819	709123	410906
3,5-Dicaffeoylquinic acid		HMDB0030706	Organic oxygen compounds	Alcohols and polyols	Organooxygen compounds	Alcohols	1.33168e+07	1.24664e+07	1.5263e+07	1.18706e+07	7.97171e+06	1.03149e+07	7.54988e+06	6.50844e+06	4.42307e+06	1.13452e+07	1.41561e+07	2.12004e+07
Norcimifugin		HMDB0030120	Organoheterocyclic compounds	1-benzopyrans	Benzopyrans	Organoheterocyclic compounds	7.2043e+06	4.72691e+06	9.51304e+06	8.40277e+06	8.55707e+06	4.58877e+06	8.81083e+06	6.69099e+06	6.74246e+06	2.18187e+07	1.47823e+07	1.46311e+07
Marmesin	C09276	HMDB0030786	Phenylpropanoids	Furanocoumarins	Coumarins	Coumarins	1.53451e+07	1.82964e+07	1.85261e+07	3.33152e+07	2.97063e+07	2.36008e+07	1.20908e+07	1.9357e+07	9.12835e+06	5.55572e+07	5.30347e+07	2.41831e+07
Isochlorogenic acid B	C10468	HMDB0030705	Phenylpropanoids	Caffeate derivatives	Monolignols	Phenylpropanoids	1.32133e+07	7.77537e+06	1.26864e+07	6.47866e+06	5.48639e+06	7.07698e+06	5.20825e+06	3.31498e+06	1.25591e+06	8.38617e+06	1.11307e+07	2.09176e+07
Atractylodin	C16918						101745	78523.1	530927	137244	167412	149503	64016.5	103567	75260.8	159869	139776	143696
Schizandrin A	C16951						217520	187253	143743	120977	319262	206787	97775.4	106257	62726.3	219405	323710	163294
N-Benzoyl-(2R,3S)-3-phenylisoserine							662894	797427	799499	616507	1.15587e+06	1.34662e+06	1.40708e+06	1.24034e+06	1.00231e+06	2.80224e+06	2.41733e+06	2.16348e+06
Abscisic acid							826077	1.17802e+06	1.72474e+06	1.62396e+06	913387	753901	611613	1.0187e+06	917167	2.73776e+06	2.39546e+06	3.80589e+06
Dehydroglaucine							154264	132670	90851	284565	234261	154326	129685	161471	192268	358681	239364	304029
Dihydropalmatine							1.42673e+06	1.54236e+06	1.30048e+06	1.32662e+06	1.12767e+06	1.88285e+06	830304	828463	863336	1.77676e+06	1.38315e+06	2.5686e+06
Farnesyl Acetate							4.96004e+06	5.94578e+06	6.99955e+06	4.08831e+06	4.1028e+06	6.83576e+06	1.87239e+06	1.94062e+06	1.79883e+06	2.84432e+06	3.09974e+06	2.29736e+06
Toddalolactone							356011	368326	269813	317445	412299	629078	505863	403979	481677	791118	585932	678570
Arteannuin							355894	413980	462842	541750	542767	637452	202301	244109	181236	414652	366154	331920
Isocorynoxeine							416850	293996	427744	452158	443460	426105	210441	169983	161325	330006	219294	291392
Atropine sulfate monohydrate							194006	171789	1.36478e+06	2.66115e+06	6.77693e+06	90011.3	105305	513977	291563	1.17638e+06	1.14017e+07	5.02396e+06
Agarotetrol							274816	340011	333424	369463	523965	695472	437941	549322	389872	797463	787042	692196

## Sheet: WNH-vs-WNL down
Name	KEGG ID	HMDB ID	Super Class	Sub Class2	Class	Final Class	TRL1 expression	TRL2 expression	TRL3 expression	TRH1 expression	TRH2 expression	TRH3 expression	WNL1 expression	WNL2 expression	WNL3 expression	WNH1 expression	WNH2 expression	WNH3 expression
Theophylline	C07130	HMDB0001889	Alkaloids	Purine alkaloids	Others	Alkaloids	7.92851e+07	8.92615e+07	9.02125e+07	5.27527e+07	7.0409e+07	9.07626e+07	1.01326e+08	1.08535e+08	1.03377e+08	6.35383e+07	6.65564e+07	5.6919e+07
4-Hydroxybenzoic acid	C00156	HMDB0000500	Benzenoids	Benzoic acids and derivatives	Benzene and substituted derivatives	Benzene and derivatives	1.22194e+07	1.20632e+07	1.15759e+07	1.14746e+07	1.38075e+07	1.4278e+07	1.25455e+07	1.39844e+07	1.75274e+07	1.04777e+07	8.42919e+06	8.37445e+06
Guanosine	C00387	HMDB0000133	Nucleic acids	Ribonucleosides	Nucleosides [Fig]	Nucleic acids	1.44407e+07	1.55486e+07	2.89301e+07	1.97376e+07	1.90033e+07	1.34674e+07	2.7661e+07	3.21909e+07	4.51999e+07	1.81015e+07	2.37685e+07	1.43375e+07
Raffinose	C00492	HMDB0003213	Organic oxygen compounds	Carbohydrates and carbohydrate conjugates	Organooxygen compounds	Carbohydrates	4.28977e+06	5.68154e+06	2.51986e+06	2.32242e+06	4.68356e+06	6.91447e+06	5.8836e+06	5.14199e+06	5.32878e+06	2.88695e+06	3.37159e+06	2.83078e+06
Nystose		HMDB0039176	Organic oxygen compounds	Carbohydrates and carbohydrate conjugates	Organooxygen compounds	Carbohydrates	126386	302066	154444	152980	176027	315784	360138	342545	290046	215534	226094	186261
5,7-Dihydroxychromone	C09001	HMDB0032950	Organoheterocyclic compounds	1-benzopyrans	Benzopyrans	Organoheterocyclic compounds	9.04839e+06	1.00921e+07	9.4939e+06	7.22639e+06	1.33583e+07	9.59077e+06	8.58121e+06	8.18923e+06	1.00363e+07	6.50978e+06	7.43382e+06	6.88455e+06
7-Hydroxycoumarin	C09315	HMDB0029865	Phenylpropanoids	Coumarins	Coumarins	Coumarins	3.46197e+08	3.40955e+08	3.29342e+08	2.40693e+08	4.27257e+08	3.51005e+08	4.76389e+08	4.23996e+08	4.78383e+08	2.62677e+08	2.40602e+08	3.37592e+08
Isoferulic acid	C10470		Phenylpropanoids and polyketides	Hydroxycinnamic acids and derivatives	Cinnamic acids and derivatives	Polyketides[PK]	6.83342e+06	5.55707e+06	8.01719e+06	3.7194e+06	3.1171e+06	4.58928e+06	4.59788e+06	4.28053e+06	5.44128e+06	3.528e+06	2.71935e+06	3.76297e+06
p-Coumaric acid		HMDB0002035	Phenylpropanoids and polyketides	Hydroxycinnamic acids and derivatives	Cinnamic acids and derivatives	Polyketides[PK]	8.00227e+06	5.3937e+06	7.79268e+06	4.95583e+06	4.55538e+06	3.89977e+06	5.77629e+06	5.20188e+06	4.61463e+06	3.66375e+06	3.20725e+06	3.29769e+06
Quercetagetin-7-O-glucoside		HMDB0030624	Phenylpropanoids and polyketides	Hydrolyzable tannins	Tannins	Tannins	747288	646820	624047	754596	706993	815195	701618	748811	781234	522349	400188	455042
Aurantio-obtusin beta-D-glucoside	C10303		Polyketides	Anthraquinone type	Anthraquinones	Quinone	1.4582e+07	1.86885e+07	1.48409e+07	1.71398e+07	1.41147e+07	2.70038e+07	4.36632e+07	4.57497e+07	3.37134e+07	2.6418e+07	2.49947e+07	2.71997e+07
Oxipurinol	C07599	HMDB0000786	PR Prenol Lipids	PR0107 C40 isoprenoids (tetraterpenes)	PR01 Isoprenoids	Prenol lipids[PR]	2.25213e+07	2.29025e+07	2.49336e+07	3.19057e+07	2.83723e+07	2.44001e+07	3.63395e+07	3.41835e+07	3.12137e+07	2.34339e+07	2.72473e+07	2.13179e+07
Astringin	C10245		Skimate / acetate-malonate pathway derived compounds	Stilbenes	Stilbenoids	Polyketides[PK]	7.7154e+06	7.21727e+06	6.91893e+06	5.99193e+06	4.11459e+06	8.58445e+06	1.01881e+07	1.20124e+07	1.6801e+07	5.69043e+06	5.23636e+06	9.04208e+06
Bilobalide	C07605	HMDB0036735	Terpenoids	Ginkgolides	Diterpenoids (C20)	Terpenoids	3.45162e+06	1.68563e+06	3.29088e+06	1.92047e+06	1.87197e+06	1.41493e+06	2.67858e+06	2.56e+06	2.95809e+06	1.36517e+06	1.48451e+06	1.21872e+06
Gentiopicrin	C09782		Terpenoids	Secoiridoids	Monoterpenoids (C10)	Terpenoids	1.22469e+06	1.13517e+06	1.18433e+06	1.129e+06	920885	907848	1.74547e+06	1.93594e+06	2.12013e+06	1.09834e+06	963185	992392
Nicotinamide	C00153	HMDB0001406	Vitamins and Cofactors	Water-soluble vitamins [Fig]	Vitamins	Vitamins	728546	450904	406850	588173	538743	633383	725928	759115	553891	445472	413812	498504
Lithospermic acid	C08745						1.84923e+06	1.63487e+06	1.85625e+06	1.97655e+06	2.17152e+06	2.01264e+06	2.20829e+06	2.8009e+06	2.82745e+06	1.47336e+06	1.67733e+06	1.0483e+06
Pneumocandin B0							429079	558896	216961	435329	178539	261716	3.46037e+06	2.34989e+06	1.70321e+06	861371	1.09297e+06	787142
Kaempferol-7-O-beta-D-glucopyranoside							2.19017e+07	2.15642e+07	2.20296e+07	1.95092e+07	2.50649e+07	3.3303e+07	3.78663e+07	4.54695e+07	4.81884e+07	2.85272e+07	2.36469e+07	3.07881e+07
Orcinol glucoside							431833	394669	397315	393735	432233	403021	732902	636832	631048	379534	460926	396973
Bavachalcone							314285	339913	166217	227574	219682	381713	1.25181e+06	1.30371e+06	1.13035e+06	638090	372982	445255
Stachyose							125297	188853	146455	102916	122943	194237	220250	204955	309135	153077	133659	140231
Secoxyloganin							1.03916e+06	732942	1.10586e+06	696006	618287	748379	1.29453e+06	1.00496e+06	1.3804e+06	619435	703224	926980
Sodium danshensu							437414	337401	404176	287156	408820	377241	329884	505727	352163	242445	244941	165729
p-Hydroxy-cinnamic acid							8.16065e+06	5.52722e+06	8.06293e+06	4.95212e+06	4.6504e+06	3.97467e+06	5.82637e+06	5.88316e+06	4.96796e+06	3.77725e+06	3.22081e+06	3.4071e+06
